# Supplementary material for: An Explainable XGBoost-Based Framework for IoT Attack Detection with Unseen Attack Family Evaluation
Source: Sensors (Basel). 2026 May 10;26(10):3005. doi: 10.3390/s26103005 (PMC13210460; doi:10.3390/s26103005)
Supplement: Supplementary file 1 [file sensors-26-03005-s001.zip]

Archive with 1 entries (1 files):
- sensors-4270515-supplementary.pdf
